# Supplementary material for: The Activity of YCA1 Metacaspase Is Regulated by Reactive Sulfane Sulfur via Persulfidation in Saccharomyces cerevisiae
Source: Antioxidants (Basel). 2024 May 10;13(5):589. doi: 10.3390/antiox13050589 (PMC11118234; doi:10.3390/antiox13050589)
Supplement: Supplementary file 1 [file antioxidants-13-00589-s001.zip]

Archive with 1 entries (1 files):
- antioxidants-2969087-supplementary.pdf
